# Supplementary material for: Molecular, genetic and transcriptional evidence for a role of VvAGL11 in stenospermocarpic seedlessness in grapevine
Source: BMC Plant Biol. 2011 Mar 29;11:57. doi: 10.1186/1471-2229-11-57 (PMC3076230; doi:10.1186/1471-2229-11-57)
Supplement: Additional file 3 — New Simple Sequence Repeats (SSRs) and VvAGL11 intragenic markers mapped in linkage group 18. Name of the marker (Marker ID); accession number; Forward and Reverse primer sequences, amplicon size (Size) and PCR conditions (annealing temperature and magnesium concentration). Loci size is indicated by default for the Pinot Noir PN40024 reference genome. One or two asterisks indicate the size of the seedless and seeded allele for VvAGL11 intragenic markers respectively; size was determined by capillary electrophoresis considering adenine overhangs at both 3' ends. [file 1471-2229-11-57-S3.XLS]

## Sheet: Suppl Table 1 - Tabla 1 - Tabla
Marker ID	Acc.	Forward	Reverse	Size (pb)		T (ºC)	MgCl2 (mM)
VVCS1E046P16RM1	CT556384	ATTGTTTGGCATCTTCCATTAG	CAATGCTTGGTTTTTCCACA	240		58	1.5
VVCS1E103N17FM1	CT560776	TGATTTTCAGCCATCCCAAA	AACACACACACACACACACACA	197		58	1.5
VVCS1E116B05FM1	CT560867	ACGCACACCCCATCTCATC	ACCAGTAGAAAAAGCCAATCCA	141		58	1.5
VVCS1H065K01FM1	CT492585	CAAGCAGATGACAGGCAAAG	TTGTGGGTTTCCGATGAAG	169		58	1.5
VVCS1H076F17FM1	CT499280	GCCAGGAGCTTATTCTTCCTTATT	TCACAGCATAACCATACATGGA	103		58	1.5
VVCS1H086F07RM1	CT504331	TGACATCCTTTTTCCCCTTC	TCATCGGTGTTTCGGTTTTT	184		58	1.5
VvP18B19	CU459241	GGAGATTTCTTTTTGGAGTGGAG	GCTCATTTGGATTAAGAGCGAGT	142		58	1.5
VvP18B32	CU459241	ATCCACCATTGCCACACA	GCAGAAAGGGAGTGAAATGAAA	244		58	1.5
VvP18B35	CU459241	TCTGTTGTTTGGCTATTCAGTTT	CCAAGTGACCAGATTCAAGG	239		58	1.5
VvP18B40	CU459241	GAAGATTGTGAAAGGGAAAAGG	AATAGGAGCTTTCCATAAAGGTTG	147		58	1.5
VvP18B20	CU459241	TTGTATCCGACTTTGGGTAATAA	AGGGAGAGGGAGAGGGAAAG	241 *	243 **	58	1.5
p1_VvAGL11	GSVIVT01025945001	GACACGCGAATTTAATAATCCA	TTTATGAAACCCGTATTGGTG	251 *	258 **	64	1.5
p2_VvAGL11	GSVIVT01025945001	TGTACACCAATACGGGTTTCAT	GTTTGCTGGATTTCCGATGT	175 *	162 **	64	1.5
p3_VvAGL11	GSVIVT01025945001	CTCCCTTTCCCTCTCCCTCT	AAACGCGTATCCCAATGAAG	198 *	188 **	64	1.5
e7_VvAGL11	GSVIVT01025945001	GCTCTGCTGCACTAAACTTTCA	CCGAGAAAGAATGCAAATGA	229 *	229 **	58	1.5
