# Supplementary material for: Molecular, genetic and transcriptional evidence for a role of VvAGL11 in stenospermocarpic seedlessness in grapevine
Source: BMC Plant Biol. 2011 Mar 29;11:57. doi: 10.1186/1471-2229-11-57 (PMC3076230; doi:10.1186/1471-2229-11-57)
Supplement: Additional file 4 — Number and segregation type of co-dominant markers used in the linkage analysis of chromosome 18. Segregation type corresponds to Cross-Pollinated nomenclature for Joinmap 3.0. [file 1471-2229-11-57-S4.XLS]

## Sheet: Suppl Table 2
		Ruby Seedless (♀)						Sultanina (♂)
	Marker type	abxcd	abxac	abxab	abxaa	Total		abxcd	abxac	abxab	aaxab	Total
		1:1:1:1	1:1:1:1	1:2:1	1:1			1:1:1:1	1:1:1:1	1:2:1	1:1
	SSR	2	7	11	5	25		2	7	11	3	23
	SNP	0	1	0	0	1		0	1	0	0	1
	INDEL	0	0	2	0	2		0	0	2	0	2
	Total	2	8	13	5	28		2	8	13	3	26
