# Supplementary material for: Molecular, genetic and transcriptional evidence for a role of VvAGL11 in stenospermocarpic seedlessness in grapevine
Source: BMC Plant Biol. 2011 Mar 29;11:57. doi: 10.1186/1471-2229-11-57 (PMC3076230; doi:10.1186/1471-2229-11-57)
Supplement: Additional file 5 — Gene models contained in the 92.038 kb confidence interval of QTLs for seedlessness and berry weight. Gene ID according to the grapevine genome browser; accession number of the SwissProt best match and inferred possible function (Best match description) and position on the genome sequence in bp (Position). [file 1471-2229-11-57-S5.XLS]

## Sheet: Suppl Table 3
Genoscope ID	SwissProt Best Match	Best match description	Position
GSVIVT01025945001	Q38836	Agamous-like MADS-box protein AGL11	chr18:26888677..26896544
GSVIVT01025946001	Q8MIR4	Bifunctional coenzyme A synthase	chr18:26856807..26884582
GSVIVT01025947001	P54120	Protein AIG1	chr18:26843051..26848844
GSVIVT01025948001	Q9FVW3	Putative esterase	chr18:26814787..26824073
