# Supplementary material for: Molecular, genetic and transcriptional evidence for a role of VvAGL11 in stenospermocarpic seedlessness in grapevine
Source: BMC Plant Biol. 2011 Mar 29;11:57. doi: 10.1186/1471-2229-11-57 (PMC3076230; doi:10.1186/1471-2229-11-57)
Supplement: Additional file 8 — Predicted cis-regulatory elements identified by PLACE database that differ between the seeded and seedless putative minimun regulatory region (430 bp upstream the transcription start site) and the first intron (1.4 kb of the 5'UTR intron). Seeded and Seedless sequenced Sultanina-derived alleles were aligned and scanned for motifs by PLACE database. [file 1471-2229-11-57-S8.XLS]

## Sheet: Suppl Table 4 
SIGNAL PLACE ID	SIGNAL NAME	Keywords	DESCRIPTION	Number of Elements Seeded allele	Number of Elements Seedless allele
	Endosperm or seed development related elements
S000028	CAATBOX1	CAAT; legA; seed;	CAAT promoter consensus sequence found in legA gene of pea	30	28
S000033	CEREGLUBOX2PSLEGA	legumin; glutenin; cereal; legA; seed;	sequence homologous to the cereal glutenin gene control element ("-300 element")	1	0
S000100	RYREPEATLEGUMINBOX	RY repeat; legumin box; seed; storage protein;	"RY repeat (CATGCAY)" or legumin box found in seed-storage protein genes in legume such as soybean (G.m.)	3	4
S000103	SEF4MOTIFGM7S	soybean; seed; storage protein; 7S; globulin; beta-conglycinin; SEF;	"SEF4 binding site"; Soybean (G.m.) consensus sequence found in 5'upstream region (-199) of beta-conglycinin (7S globulin) gene (Gmg17.1)	7	6
S000105	RYREPEATGMGY2	glycinin; CATGCAT; Gy2; seed;	"RY repeat motif (CATGCAT)"; Present in the 5' region of the soybean (G.m.) glycinin gene (Gy2)	1	2
S000115	SEF3MOTIFGM	SEF3; beta-conglycinin; 7S; globulin; seed;	"SEF3 binding site"; Soybean (G.m.) consensus sequence found in the 5' upstream region of beta-conglycinin (7S globulin) gene	5	4
S000122	-300ELEMENT	-300 element; hordein; gliadin; glutenin; seed;	Present upstream of the promoter from the B-hordein gene of barley and the alpha-gliadin, gamma-gliadin, and low molecular weight glutenin genes of wheat	2	3
S000130	ACGTABOX	A-box; ACGT element; G motif; sugar; repression; seed;	"A-box" according to the nomenclature of ACGT elements	2	0
S000144	EBOXBNNAPA	napA; storage protein; ABRE; E-box; seed;	E-box of napA storage-protein gene of Brassica napus	24	26
S000245	POLLEN1LELAT52	pollen; lat52; endo-beta-mannnanase; MAN;	One of two co-dependent regulatory elements responsible for pollen specific activation of tomato	29	30
S000265	DOFCOREZM	Dof; C4PEPC; CyPPDK; PEPC; C4; leaf; shoot;	Core site required for binding of Dof proteins in maize (Z.m.); Dof proteins are DNA binding proteins, with presumably only one zinc finger, and are unique to plants; A cDNA encoding a Dof protein, PBF, has been isolated from maize, it is an endosperm specific protein that binds to prolamin box	55	57
S000314	RAV1AAT	RAV1; AP2; VP1; B3; root; leaf; shoot;	RAV1 specifically binds to DNA with bipartite sequence motifs of RAV1-A (CAACA) and RAV1-B (CACCTG); RAV1 protein contain AP2-like and B3-like domains;	17	16
S000353	AACACOREOSGLUB1	glutelin; AACA; GCN4; seed; endosperm;	Core of AACA motifs found in rice (O.s.) glutelin genes, involved in controlling the endosperm-specific expression; AACA is also closely associated with the GCN4 motif in all rice glutelin genes and together have been shown to confer endosperm-specific enhancement to the truncated -90 CaMV 35S promoter	2	1
S000387	TAAAGSTKST1	KST1; Dof; guard cell;	TAAAG motif found in promoter of Solanum tuberosum (S.t.) KST1 gene; Target site for trans-acting StDof1 protein controlling guard cell-specific gene expression; KST1 gene encodes a K+ influx channel of guard cells;	9	10
S000180	MYBST1	MYB; myb; Myb;	Core motif of MybSt1 (a potato MYB homolog) binding site;	6	5
S000450	PREATPRODH	proline; ProDH; hypoosomolarity; bZIP;	PRE (Pro- or hypoosmolarity-responsive element) found in the promoter region of proline dehydrogenase (ProDH) gene in Arabidopsis; Core of 9-bp sequence ACTCATCCT which is necessary for the efficient expression of ProDH in response to L-Pro and hypoosmolarity	2	3
S000037	ERELEE4	Ethylene; E4; GST1; senescence; ERE; fruit;	"ERE (ethylene responsive element)" of tomato (L.e.) E4 and carnation GST1 genes; GST1 is related to senescence;	1	0
	Gene transcription related elements
S000080	POLASIG1	poly A signal; NUE; FUE;	poly A signal found in legA gene of pea, rice alpha-amylase; -10 to -30 in the case of animal genes. Near upstream elements (NUE) in Arabidopsis	7	10
S000081	POLASIG2	poly A signal;	poly A signal found in rice alpha-amylase; -10 to -30 in the case of animal genes.	2	3
S000088	POLASIG3	poly A; polyadenylation;	Plant polyA signal"; Consensus sequence for plant polyadenylation signal;	5	6
S000109	TATABOX2	TATA; legA; phaseolin;	"TATA box"; TATA box found in the 5'upstream region of pea legA gene; sporamin A of sweet potato; TATA box found in beta-phaseolin promoter	1	2
S000110	TATABOX3	TATA; sporamin;	"TATA box"; TATA box found in the 5'upstream region of sweet potato sporamin A gene	0	2
S000198	GT1CONSENSUS	GT-1; light; TATA; TFIIA; TBP; HR; SAR; TMV; leaf; shoot;	Consensus GT-1 binding site in many light-regulated genes, e.g., RBCS from many species, PHYA from oat and rice, spinach RCA and PETA, and bean CHS15; R=A/G; W=A/T; For a compilation of related GT elements and factors. GT-1 can stabilize the TFIIA-TBP-DNA (TATA box) complex; The activation mechanism of GT-1 may be achieved through direct interaction between TFIIA and GT-1	46	43
S000395	INRNTPSADB	psaDb; Inr element;	"Inr (initiator)" elements found in the tobacco psaDb gene promoter without TATA boxes; Light-responsive transcription of psaDb depends on Inr, but not TATA box	9	8
S000405	GAGAGMGSA1	Dinucleotide repeat; GAGA element; GBP; Gsa1;	GAGA element" found in the promoter of the heme and chlorophyll synthesis gene Gsa1 in soybean (G.m.); GAGA binding protein (GBP) binds to (GA)n/(CT)n DNA	12	19
S000427	GAGA8HVBKN3	GAGA; GBP; BBR;	"GA octodinucleotide repeat" found in intron IV of the barley (H.v.) gene Bkn3; Binding site for GAGA-binding factor BBR	17	23
S000460	CTRMCAMV35S	CaMV 35S; enhancer;	CT-rich motif (inverted GAGA) found in a 60-nucleotide region (S1) downstream of the transcription start site of the CaMV 35S RNA; Can enhance gene expression; Inverted GAGA	37	44
S000030	CCAATBOX1	HSE (Heat shock element); CCAAT box;	Common sequence found in the 5'-non-coding regions of eukaryotic genes; "CCAAT box" found in the promoter of heat shock protein genes; Located immediately upstream from the most distal HSE of the promoter; "CCAAT box" act cooperatively with HSEs to increase the hs promoter activity;	9	10
S000039	GATABOX	ASF-2; GATA box; Cab; chlorophyll a/b binding protein; leaf;shoot;	"GATA box"; GATA motif in CaMV 35S promoter; Binding with ASF-2; Three GATA box repeats were found in the promoter of Petunia (P.h.) chlorophyll a/b binding protein, Cab22 gene; Required for high level, light regulated, and tissue specific expression; Conserved in the promoter of all LHCII type I Cab genes;	21	19
	Dehydration responsive elements
S000175	MYBATRD22	Dehydration; Water stress; ABA; MYC; leaf; shoot;	Binding site for MYB (ATMYB2) in dehydration-responsive gene, rd22	0	1
S000407	MYCCONSENSUSAT	MYC; rd22BP1; ABA; leaf; seed; stress; CBF3; cold; CBF/DREB1; ICE1; RRE;	MYC recognition site found in the promoters of the dehydration-responsive gene rd22 and many other genes in Arabidopsis; Binding site of ATMYC2	24	26
S000408	MYB1AT	MYB; rd22BP1; ABA; leaf; seed; stress;	MYB recognition site found in the promoters of the dehydration-responsive gene rd22 and many other genes in Arabidopsis	4	5
S000415	ACGTATERD1	ACGT; etiolation; erd;	ACGT sequence (from -155 to -152) required for etiolation-induced expression of erd1 (early responsive to dehydration) in Arabidopsis	12	10
S000453	GT1GMSCAM4	GT-1 box;	GT-1 motif" found in the promoter of soybean (Glycine max) CaM isoform, SCaM-4; Plays a role in pathogen- and salt-induced SCaM-4 gene expression	15	14
S000497	CBFHV	CBF; AP2 domain; CRT/DRE; low temperature;	Binding site of barley (H.v.) CBF1, and also of barley CBF2; CBF = C-repeat (CRT) binding factors; CBFs are also known as dehydration-responsive element (DRE) binding proteins (DREBs)	1	0
S000454	ARR1AT	ARR1; Response regulator;	ARR1-binding element" found in Arabidopsis; ARR1 is a response regulator; N=G/A/C/T; AGATT is found in the promoter of rice non-symbiotic haemoglobin-2 (NSHB) gene	31	30
	Light response elements
S000199	IBOXCORE	I box; I-box; rbcS; light regulation; light; leaf; shoot;	"I-box"; Conserved sequence upstream of light-regulated genes; Conserved sequence upstream of light-regulated genes of both monocots and dicots	3	2
S000252	CIACADIANLELHC	circadian; light; Lhc; leaf; shoot;	Region necessary for circadian expression of tomato (L.e.) Lhc gene;	4	5
S000373	HDZIP2ATATHB2	ATHB-2; HAT4; HD-ZIP; shade avoidance responses;	"Binding site of the Arabidopsis (A.T.) homeobox gene (ATHB-2) found in its own promoter; Located between -72 and -80; Similar to the HD-ZIP-2 binding consensus sequence; ATHB-2 is regulated by light signals which function as a negative autoregulator of its own gene"	0	1
	Defense related elements
S000443	MYB1LEPR	Pti4; ERF; PR; MYB;	Tomato Pti4(ERF) regulates defence-related gene expression via GCC box and non-GCC box cis elements (Myb1(GTTAGTT), G box (CACGTG))	0	1
S000142	ELRECOREPCRP1	Elicitor; PR1; ElRE; ELRE; ERE; W box; WRKY1; palindrome;	ElRE (Elicitor Responsive Element) core of parsley (P.c.) PR1 genes; consensus sequence of elements W1 and W2 of parsley PR1-1 and PR1-2 promoters	1	0
	Other elements
S000362	REALPHALGLHCB21	REalpha; Lhcb21; phytochrome; REbeta;	REalpha" found in Lemna gibba Lhcb21 gene promoter	3	4
S000449	CACTFTPPCA1	mesohpyll; CACT;	Tetranucleotide (CACT) is a key component of Mem1 (mesophyll expression module 1) found in the cis-regulatory element in the distal region of the phosphoenolpyruvate carboxylase (ppcA1) of the C4 dicot F. trinervia; Y=T/C	39	38
S000470	SREATMSD	Axillary bud outgrowth;	sugar-repressive element (SRE)" found in 272 of the 1592 down-regulated genes after main stem decapitation in Arabidopsis	1	0
S000476	E2FCONSENSUS	E2F	E2F consensus sequence" of all different E2F-DP-binding motifs that were experimentally verified in plants	0	1
S000067	MARTBOX	MAR; SAR; T-box; scaffold; matrix;	"T-Box"; Motif found in SAR (scaffold attachment region; or matrix attachment region, MAR)	5	9
S000098	ROOTMOTIFTAPOX1	root; rolD;	Motif found both in promoters of rolD;	18	19
