# Supplementary material for: Molecular, genetic and transcriptional evidence for a role of VvAGL11 in stenospermocarpic seedlessness in grapevine
Source: BMC Plant Biol. 2011 Mar 29;11:57. doi: 10.1186/1471-2229-11-57 (PMC3076230; doi:10.1186/1471-2229-11-57)
Supplement: Additional file 13 — Genetic and physical distance between markers comprised within the confidence interval. Microsatellite repeat and segregation type, relative position in linkage map, distance between loci, position in the reference genome assembly, physical distance between loci and recombination frequency between adjacent markers is indicated. Underlined markers belong to the confidence interval from the major QTL for seedlessness reported in this work. [file 1471-2229-11-57-S13.XLS]

## Sheet: Hoja 1 - Tabla 1
Marker	VvP18B40	VvP18B35	VvP18B32	VvAGL11_e7	p3_VvAGL11	VvP18B20	VMC7F2	p2_VvAGL11	p1_VvAGL11	VvP18B19
Repeat	(TAAA)5	(CT)16	(GA)7 (TAAA)3	SNPs	(TA)6 (GA)10 (GA)9	(GA)5 (GA)14 (GA)9	(GA)9	INDEL	(TTTA)2	(TA)8
Segregation	<abxac>	<abxac>	<abxac>	<abxac>	<abxab>	<abxaa>	<abxab>	<abxab>	<abxab>	<abxab>
Map (cM)	97815	98481	98755	100178	100686	100934	101245	104300	105983	106275
Interval (cM)	-	0.67	0.27	1.42	0.51	0.25	0.31	3.06	1.68	0.29
5’ (12x PN40024)	26,699,960	26,775,495	26,806,909	26,889,313	26,896,520	26,896,682	26,896,790	26,897,794	26,897,929	26,898,806
Interval (bp)	-	75,535	31,414	82,404	7,207	162	108	1,004	135	877
Recombinants	1.4%	0.7%	2.9%	10.1%	1.4%	0%	4.3%	10.8%	7.9%	11.5%
