# Supplementary material for: Molecular, genetic and transcriptional evidence for a role of VvAGL11 in stenospermocarpic seedlessness in grapevine
Source: BMC Plant Biol. 2011 Mar 29;11:57. doi: 10.1186/1471-2229-11-57 (PMC3076230; doi:10.1186/1471-2229-11-57)
Supplement: Additional file 14 — Primer pairs designed to sequence the regulatory region of VvAGL11. Oligos were designed by Primer3Plus web interface using PN40024 sequence as template. [file 1471-2229-11-57-S14.XLS]

## Sheet: Suppl Table 5
GSVIVT00021934001 Oligo name	Oligo Sequence	Primer combination		PCR product size (pb)
		Forward	Reverse
VvAGL11_124F	TGAATAGATGACACGCGAATTT	VvAGL11_124F	VvAGL11_666R	543
VvAGL11_308F	AAAATTTGTTACGTAGATCGACCA	VvAGL11_124F	VvAGL11_1162R	1039
VvAGL11_666R	AGGGGAGATTAATGGGATGG	VvAGL11_308F	VvAGL11_666R	359
VvAGL11_814F	GGAGCCAGCATACATTTGGT	VvAGL11_308F	VvAGL11_1162R	855
VvAGL11_1162R	CATGCCTCTAGGGTTTTAGCC	VvAGL11_814F	VvAGL11_1162R	349
VvAGL11_1298F	GGTTGTGGCCTTGAAGAAAA	VvAGL11_814F	VvAGL11_1629R	816
VvAGL11_1629R	AGGGAGAGGGAAAGGGAGAG	VvAGL11_1298F	VvAGL11_1629R	332
VvAGL11_1808F	CGAAATTTTCCGAAAGCTGA	VvAGL11_1298F	VvAGL11_2172R	875
VvAGL11_2172R	TGCATGAAGAAGGCAAAAGA	VvAGL11_1808F	VvAGL11_2172R	365
VvAGL11_2322F	AATTTCTGTTTCAAAAACCTCTTG	VvAGL11_1808F	VvAGL11_2647R	840
VvAGL11_2647R	TGGAAAAGAGATGGAAACCAA	VvAGL11_2322F	VvAGL11_2647R	326
VvAGL11_2810F	TTTCGGTAGATCTTCTCTCACAAA	VvAGL11_2322F	VvAGL11_3158R	837
VvAGL11_3158R	GCTTGCAGAATGTGACCTGA	VvAGL11_2810F	VvAGL11_3158R	349
VvAGL11_3331F	CCATTTTGGTGCATCATACG	VvAGL11_2810F	VvAGL11_3645R	836
VvAGL11_3645R	ATCAGCAGATGCCAGATGAA	VvAGL11_3331F	VvAGL11_3645R	315
